# Supplementary material for: Genome-Wide Analysis of the Odorant Receptor Gene Family in Solenopsis invicta, Ooceraea biroi, and Monomorium pharaonis (Hymenoptera: Formicidae)
Source: Int J Mol Sci. 2023 Apr 1;24(7):6624. doi: 10.3390/ijms24076624 (PMC10095046; doi:10.3390/ijms24076624)
Supplement: Supplementary file 1 [file ijms-24-06624-s001.zip]

Archive with 1 entries (1 files):
- ijms-2266728-supplementary.pdf
